# Supplementary material for: Polyphenols from the Peels of Punica granatum L. and Their Bioactivity of Suppressing Lipopolysaccharide-Stimulated Inflammatory Cytokines and Mediators in RAW 264.7 Cells via Activating p38 MAPK and NF-κB Signaling Pathways
Source: Molecules. 2022 Jul 20;27(14):4622. doi: 10.3390/molecules27144622 (PMC9318460; doi:10.3390/molecules27144622)
Supplement: Supplementary file 1 [file molecules-27-04622-s001.zip]

Archive with 1 entries (1 files):
- molecules-1820998-supplementary.pdf
